# Supplementary material for: Loneliness, worries, anxiety, and precautionary behaviours in response to the COVID-19 pandemic: A longitudinal analysis of 200,000 Western and Northern Europeans
Source: Lancet Reg Health Eur. 2021 Jan 2;2:100020. doi: 10.1016/j.lanepe.2020.100020 (PMC8042675; doi:10.1016/j.lanepe.2020.100020)
Supplement: Supplementary file 4 — Supplemental Table 1. Response and retention rates for all cohorts. [file mmc4.xlsx]

## Sheet: Sheet1
Table S1. Response and retention rates for all cohorts.
Timepoint	V1	V2	V3	V4	V5	V6	V7	V8	V9	V10	V11	V12	V13	V14	V15	V16	V17	V18	V19	V20
Citizen Science (DK) sample size	11494
Response / retention rate*	NA
DNBC (DK) sample size	27077	17272	12300	9659	7961	6592	5959
Response / retention rate*	0.252	0.637885	0.712135	0.785285	0.824205	0.828037	0.903975
Epinion (DK) sample size	338	317	312	303	306	310	313	314	325	310	315	318	314	319	315	324	326	372	316	318
Response / retention rate*	NA	NA	NA	NA	NA	NA	NA	NA	NA	NA	NA	NA	NA	NA	NA	NA	NA	NA	NA	NA
Lifelines (NL) sample size	44076	43012	38363	36761	35553	32935	31822
Response / retention rate*	0.437	0.97586	0.891914	0.958241	0.967139	0.926363	0.966206
Constances (FR) sample size	29974
Response / retention rate*	0.755
TEMPO (FR) sample size	729	544	493	466	428	420	386
Response / retention rate*	0.6	0.746228	0.90625	0.945233	0.918455	0.981308	0.919048
UK COVID-19 Social Study (UK) sample size	27936	28126	39103	39661	38728	37496	36697	36840	34815	33235	32115	30827	29937
Response / retention rate*	NA	NA	NA	NA	NA	NA	NA	NA	NA	NA	NA	NA	NA
*For the first visit, response rates are shown. For all subsequent visits, retention rates are defined as individuals who filled in the survey / individuals who filled in the survey at the previous timepoint.
Study specific considerations:
Citizen Science (DK)	Internet based survey - response rate cannot be defined and there is no data available on nonresponders.
DNBC (DK)	All people who filled in a survey at a specific timepoint were invited for the next survey.
Epinion (DK)	Response rate cannot be defined and there is no data available on nonresponders. Independent groups at all time-points, so retention rate cannot be defined.
Lifelines (NL)	All people who filled in a survey at a specific timepoint were invited for the next survey.
Constances (FR)	Only baseline sample is used for analysis.
TEMPO (FR)	All people who filled in a survey at a specific timepoint were invited for the next survey.
UK COVID-19 Social Study (UK)	Internet based survey - response rate cannot be defined and there is no data available on nonresponders. Additional individuals could fill in the survey at subsequent visits, so retention rate cannot be defined.
