# Supplementary material for: Loneliness, worries, anxiety, and precautionary behaviours in response to the COVID-19 pandemic: A longitudinal analysis of 200,000 Western and Northern Europeans
Source: Lancet Reg Health Eur. 2021 Jan 2;2:100020. doi: 10.1016/j.lanepe.2020.100020 (PMC8042675; doi:10.1016/j.lanepe.2020.100020)
Supplement: Supplementary file 5 — Supplemental Table 2. Variable descriptions [file mmc5.xlsx]

## Sheet: Variables
Table S2. Variable descriptions
Variable	Epinion (DK)	Citizen Science (DK)	DNBC (DK)	Lifelines (NL)	TEMPO (FR)	Constances (FR)	UCL Covid-19 Social Study (UK)
Education	What is your highest educational level? 1. Primary school 2. Upper secondary education 3. Technical/vocational education 4. Short-cycle higher education 5. Medium cycle higher education 6. Long-cycle higher education 1.,2.,3.,4. categorized as Short-term education 5. categorized as Medium-term education 6. categorized as Long-term education	What is your highest educational level? 1. Primary school 2. Upper secondary education 3. Technical/vocational education 4. Short-cycle higher education 5. Medium cycle higher education 6. Long-cycle higher education 1.,2.,3.,4. categorized as Short-term education 5. categorized as Medium-term education 6. categorized as Long-term education	What is your highest educational level? 1. Primary school 2. Upper secondary education 3. Technical/vocational education 4. Short-cycle higher education 5. Medium cycle higher education 6. Long-cycle higher education 1.,2.,3.,4. categorized as Short-term education 5. categorized as Medium-term education 6. categorized as Long-term education	What is your highest educational level? 1. No education 2. Primary education 3. Lower or preparatory vocational education 4. Lower general secondary education 5. Intermediate vocational education or apprenticeship 6. Higher general secondary education, pre-university secondary education. 7. Higher vocational education. 8. University education. 9. Other 1.,2.,3.,4. categorized as Short-term educat…	What is your highest educational level? 1. None 2. BEPC (Brevet des collèges), BEP, CAP, BP (Brevet professionnel) 3. Bachelor's degree (general, technological or professional) 4. Bac+2 (DEUG, BTS, DUT or equivalent) 5. Bac+3 to Bac+4 (Licence, Master 1, DEI or equivalent) 6. Bac+5 or more (Master 2, engineering school, PhD or equivalent) 7. Other (please specify) 1.,2.,3. categorized as Short-te…	What is your highest educational level? 1. No diploma 2. General study certificate (equivalent to 12 years of school education) 3. Certificate of professional aptitude 4. High school diploma or equivalent 5. Undergraduate degree (2-3 years of study) 6. Graduate degree (4 years of study) 7. Graduate degree (≥5 years of study) 8. Other 1.,2.,3.,4. categorized as Short-term education 5. categorized …	What is your highest educational level? 1. No qualifications 2. Completed GCSE/CSE/O-levels or equivalent (at school till aged 16) 3. Completed post-16 vocational course 4. A-levels or equivalent (at school till aged 18) 5. Undergraduate degree or professional qualification 6. Postgraduate degree 1.,2. categorized as Short-term education 3.,4., categorized as Medium-term education 5.,6. categoriz…
Chronic disease	Do you have any chronic health conditions (e.g., diabetes, COPD, arthritis)? 1. Yes 2. No 1. categorized as Yes 2. categorized as No	Do you have any chronic health conditions (e.g., diabetes, COPD, arthritis)? 1. Yes 2. No 1. categorized as Yes 2. categorized as No	Do you take regular medication for the following diseases? -Asthma -Diabetes -Chronic lung disease -Heart disease -Kidney disease -Severe immune system disease -Other 1. Yes 2. No for each Do you have a chronic disease that you do not take medication for? 1. Yes 2. No If Yes is answered to any questions above, categorized as Yes. Otherwise categorized as No.	Do you have a chronic disease? -Cardiovascular disease (including high blood pressure) -High blood pressure -Heart attack -Narrowing of the arteries in the legs -Stroke or TIA -Other heart and/or coronary diseas -Lung disease, such as asthma, COPD or chronic bronchitis -Liver disease -Kidney disease or reduced kidney function -Diabetes -Chronic muscle disease -Auto immune illness, usch as celiac …	A doctor has diagnosed me with the following conditions: -Cardiovascular disease (e.g. heart murmur) -Diabetes -Overweight or obesity -Chronic digestive disease (e.g. Crohn's, ulcer) -Cancer -Asthma -Migraine -Nervous breakdown -Musculoskeletal disorders (lumbago, sciatica, tendinitis) -Other health problems (please specify) 1. Yes 2. No for each If Yes is answered to any questions above, categor…	Do you have a chronic disease (persists for more than 6 months, that needs regular treatment or care, or limits you in your activities)? 1. Yes 2. No 3. I don't know Which chronic disease do you have? -Asthma -Other respiratory disease -Hypertension -Heart disease -Diabetes -Digestive disease -Gynecological disease -Joint disease -Cancer -HIV or other diseases of the immune system -Liver disease …	Do you have any of the following medical conditions? -High blood pressure -Diabetes -Heart disease -Lung disease (e.g. asthma or COPD) -Cancer -Another clinically-diagnosed chronic physical health condition -A disability that affects my ability to leave the house - Any other disability -I am pregnant 1. Yes 2. No for each If Yes is answered to any questions above, categorized as Yes. Otherwise ca…
Mental health	Has a doctor or other healthcare provider ever told you that you have a mental health condition? 1. Yes 2. No 1. categorized as Yes 2. categorized as No	Has a doctor or other healthcare provider ever told you that you have a mental health condition? 1. Yes 2. No 1. categorized as Yes 2. categorized as No	Has a doctor or other healthcare provider ever told you that you have a mental health condition? 1. Yes, I have a mental health condition now. 2. Yes, I previoulsy had a mental health condition. 3. No 1.,2. categorized as Yes 3. categorized as No	Do you have a chronic disease? -Psychological illness, such as depression, psychosis or anxiety disorder 1. Yes 2. No 1. categorized as Yes 2. categorized as No	Assessed by the dichotomization of the CBCL checklist (Child Behavior Checklist), the ASR (Adult Self Report) and the MINI interview (Mini International Neuropsychiatric Interview) on +1 standard deviation of their Anxiety-Depression T-Scores.	Which chronic disease do you have? -Anxiety -Depression -Mental disease or other psychiatric illness 1. Yes 2. No for each If Yes is answered to any questions above, categorized as Yes. Otherwise categorized as No.	Do you have any of the following medical conditions? -Clinically-diagnosed depression -Clinically-diagnosed anxiety -Another clinically-diagnosed mental health problem 1. Yes 2. No for each If Yes is answered to any questions above, categorized as Yes. Otherwise categorized as No.
Loneliness	1. How often do you feel that you miss having company? 2. How often do you feel left out? 3. How often do you feel isolated? 1. Almost never or never 2. Sometimes 3. Often for each Answers (1-3) added for the three questions, so that the resulting score ranges between 3-9 for all. Score is dichotomozid as high levels of loneliness (≥7) and lower levels of loneliness (<7).	1. How often do you feel that you miss having company? 2. How often do you feel left out? 3. How often do you feel isolated? 1. Almost never or never 2. Sometimes 3. Often for each Answers (1-3) added for the three questions, so that the resulting score ranges between 3-9 for all. Score is dichotomozid as high levels of loneliness (≥7) and lower levels of loneliness (<7).	1. How often do you feel that you miss having company? 2. How often do you feel left out? 3. How often do you feel isolated? 1. Almost never or never 2. Sometimes 3. Often for each Answers (1-3) added for the three questions, so that the resulting score ranges between 3-9 for all. Score is dichotomozid as high levels of loneliness (≥7) and lower levels of loneliness (<7).	1. How often do you feel that you miss having company? 2. How often do you feel left out? 3. How often do you feel isolated? 1. Almost never or never 2. Sometimes 3. Often for each Answers (1-3) added for the three questions, so that the resulting score ranges between 3-9 for all. Score is dichotomozid as high levels of loneliness (≥7) and lower levels of loneliness (<7).	1. How often do you feel that you miss having company? 2. How often do you feel left out? 3. How often do you feel isolated? 1. Almost never or never 2. Sometimes 3. Often for each Answers (1-3) added for the three questions, so that the resulting score ranges between 3-9 for all. Score is dichotomozid as high levels of loneliness (≥7) and lower levels of loneliness (<7).	Below is a list of the ways you might have felt or behaved. Please indicate how often you have felt this way during the past week. I felt lonely: 1. Rarely or None of the Time (Less than 1 Day) 2. Some or a Little of the Time (1-2 Days) 3. Occasionally or a Moderate Amount of Time (3-4 Days) 4. Most or All of the Time (5-7 Days) 1.,2. categorized as lower levels of loneliness 3.,4. categorized as…	1. How often do you feel that you miss having company? 2. How often do you feel left out? 3. How often do you feel isolated? 1. Almost never or never 2. Sometimes 3. Often for each Answers (1-3) added for the three questions, so that the resulting score ranges between 3-9 for all. Score is dichotomozid as high levels of loneliness (≥7) and lower levels of loneliness (<7).
Worriedness/anxiety	On a scale of 1 to 10, how worried are you about the corona crisis? Likert 1-10	On a scale of 1 to 10, how worried are you about the corona crisis? Likert 1-10	On a scale of 1 to 10, how worried are you about the corona crisis? Likert 1-10	How worried were you in the past 7-14 days about the corona crisis? Likert 1-10	Are you worried about the COVID-19 coronavirus? Likert 1-5	NOT AVAILABLE / NOT USED	Over the last week, how often have been bothered by: 1. Feeling nervous, anxious or on edge 2. Not being able to stop or control worrying 3. Worrying too much about different things 4. Trouble relaxing 5. Being so restless that it is hard to sit still 6. Becoming easily annoyed or irritable 7. Feeling afraid as if something awful might happen 1. Not at all 2. Several days 3. More than half the da…
Specific worries	What makes you worried about the corona crisis? -You will become seriously ill? -Someone close to you will become seriously ill? -You or your family will experience serious financial problems? -You will lose your job? -It will be a long time before you can resume your regular everyday life? -You will not be able to see family/friends? -A national economic crisis -I am not concerned about the coro…	What makes you worried about the corona crisis? -You will become seriously ill? -Someone close to you will become seriously ill? -You or your family will experience serious financial problems? -You will lose your job? -It will be a long time before you can resume your regular everyday life? -You will not be able to see family/friends? -A national economic crisis -I am not concerned about the coro…	What makes you worried about the corona crisis? -You will become seriously ill? -Someone close to you will become seriously ill? -You or your family will experience serious financial problems? -You will lose your job? -It will be a long time before you can resume your regular everyday life? -You will not be able to see family/friends? -A national economic crisis -I am not concerned about the coro…	What are your specific worries about the corona crisis? -I'm worried about getting sick myself. -I'm worried that someone close to me will get sick. -I'm worried that I or my family will be in serious financial trouble. -I'm worried that I will lose my job. -I'm worried it's going to take a long time before goint back to normal and I resume my daily life again. -I'm worried I can't see family and…	What are your concerns about the coronavirus (Covid-19) outbreak? -You're afraid of being/getting sick -You're afraid that someone close to you might be/get sick -You're worried about having financial difficulties -You're worried about losing your job -You think it's going to take a long time to get back to your normal life -You can no longer see your friends and family -You're not worried about …	NOT AVAILABLE / NOT USED	Over the past week, have any of the dfllowing been worrying you at all, even if only in a minor way? -Marriage or other romantic relationship -Friends or family living in your household -Friends or family living outside your household -Neighbours -Your pet -Work (even if you feel your job is safe) -Losing your job / unemployment -Finances -Getting medication -Getting food -Your own safety / secur…
Specific precautions	What precautions are you taking to avoid transmitting the corona virus? -Increased hand-washing and use of hand sanitiser -Increased physical distance from strangers -Avoid physical contact with everyone (except those I live with or have a close relationship to) -Covering my nose and mouth in public -Avoid public transportation -Avoid traveling 1. Yes 2. No for each 1. categorized as Yes 2. categ…	What precautions are you taking to avoid transmitting the corona virus? -Increased hand-washing and use of hand sanitiser -Increased physical distance from strangers -Avoid physical contact with everyone (except those I live with or have a close relationship to) -Covering my nose and mouth in public -Avoid public transportation -Avoid traveling 1. Yes 2. No for each 1. categorized as Yes 2. categ…	What precautions are you taking to avoid transmitting the corona virus? -Increased hand-washing and use of hand sanitiser -Increased physical distance from strangers -Avoid physical contact with everyone (except those I live with or have a close relationship to) -Covering my nose and mouth in public -Avoid public transportation -Avoid traveling 1. Yes 2. No for each 1. categorized as Yes 2. categ…	What precautions are you taking to prevent the spread of the coronavirus? -Frequent hand washing -Use of hand desinfectant -Social distancing (except for household members) -Social distancing (including household members) -Covering my mouth and nose in public -Avoiding public transport -Reduced travel 1. Yes 2. No for each 1. categorized as Yes 2. categorized as No	What precautions do you take to avoid getting infected with Covid-19? -Increasing the frequency of hand washing (with soap or hand sanitizer gel) -Maintaining a distance when passing by a stranger -Avoiding physical contact (including with family and friends) -Wearing a mask -Avoiding public transport -Avoiding trips 1. Yes 2. No for each 1. categorized as Yes 2. categorized as No	NOT AVAILABLE / NOT USED	NOT AVAILABLE / NOT USED
