# Supplementary material for: Loneliness, worries, anxiety, and precautionary behaviours in response to the COVID-19 pandemic: A longitudinal analysis of 200,000 Western and Northern Europeans
Source: Lancet Reg Health Eur. 2021 Jan 2;2:100020. doi: 10.1016/j.lanepe.2020.100020 (PMC8042675; doi:10.1016/j.lanepe.2020.100020)
Supplement: Supplementary file 6 — Supplemental Table 3. Cohort descriptives [file mmc6.xlsx]

## Sheet: Descriptives
Table S3. Cohort descriptives
Cohort name	Citizen Science (DK)	Epinion (DK)	DNBC - mothers (DK)	DNBC - offspring (DK)	UCL COVID-19 Social Study (UK)	Constances (FR)	TEMPO (FR)	Lifelines (NL)
Sample size at baseline (N)	11494	6385*	13364	11360	28230	29974	729	61240
Age at baseline (mean, SD)	39.8 ± 15.6	54.4 ± 17.8	50.4 ± 4.4	19.5 ± 1.3	48.9 ± 14.6	48.8 ± 12.9	39.3 ± 3.6	54.9 ± 12.2
Age < 30 (N, %)	3769 (33%)	687 (11%)	0 (0%)	11360 (100%)	2823 (10%)	2562 (8%)	11 (2%)	1407 (2%)
30 <= Age < 60 (N, %)	6089 (53%)	2755 (43%)	13139 (98%)	0 (0%)	17949 (64%)	20004 (67%)	718 (98%)	39100 (64%)
Age >= 60 (N, %)	1636 (14%)	2943 (46%)	225 (2%)	0 (0%)	7458 (26%)	7408 (25%)	0 (0%)	20733 (34%)
Females (N, %)	8853 (77%)	3246 (51%)	13364 (100%)	7768 (68%)	20871 (74%)	15229 (51%)	472 (65%)	37290 (61%)
Males (N, %)	2603 (23%)	3134 (49%)	0 (0%)	3546 (31%)	7236 (26%)	14745 (49%)	257 (35%)	23950 (39%)
Other/prefer not to say (N, %)	38 (0.3%)	5 (0.07%)	0 (0%)	46 (0.4%)	123 (0.4%)	NA	0 (0%)	NA
Short-term education (N, %)	4126 (36%)	3101 (49%)	4414 (33%)	11182 (98%)	4149 (15%)	8068 (27%)	76 (10%)	15515 (25%)
Middle-term education (N, %)	3454 (30%)	2245 (35%)	5675 (42%)	32 (0.3%)	5154 (18%)	11596 (39%)	310 (43%)	23536 (39%)
Long-term education (N, %)	3914 (34%)	1039 (16%)	3056 (23%)	10 (0.08%)	18927 (67%)	10310 (34%)	342 (47%)	20949 (34%)
Missing (N, %)	30 (0.2%)	0 (0%)	219 (2%)	136 (1%)	0 (0%)	0 (0%)	0 (0%)	0 (0%)
Previous chronic disease (N, %)	1964 (17%)	1614 (25%)	3891 (29%)	1618 (14%)	11045 (39%)	12257 (44%)	386 (53%)	12940 (21%)
No chronic disease (N, %)	9530 (83%)	4771 (75%)	9473 (71%)	9742 (86%)	17185 (61%)	15767 (56%)	343 (47%)	48300 (79%)
Previous mental health condition (N, %)	2092 (18%)	657 (10%)	1244 (9%)	1834 (16%)	5371 (19%)	1083 (4%)	282 (39%)	1419 (2%)
No mental health condition (N, %)	9402 (82%)	5728 (90%)	12120 (91%)	9526 (84%)	22859 (81%)	26941 (96%)	447 (61%)	59821 (98%)
*combined at all timepoints
